# Supplementary material for: A Cost-Effective Immobilization Method for MBP Fusion Proteins on Microtiter Plates Using a Gelatinized Starch–Agarose Mixture and Its Application for Convenient Protein–Protein Interaction Analysis
Source: Methods Protoc. 2023 Apr 22;6(3):44. doi: 10.3390/mps6030044 (PMC10204415; doi:10.3390/mps6030044)
Supplement: Supplementary file 1 [file mps-06-00044-s001.zip]

Archive with 1 entries (1 files):
- mps-2264049-supplementary.pdf
